# Supplementary material for: Road Traffic Noise Exposure in Gothenburg 1975–2010
Source: PLoS One. 2016 May 12;11(5):e0155328. doi: 10.1371/journal.pone.0155328 (PMC4865157; doi:10.1371/journal.pone.0155328)
Supplement: S1 Dataset — Shape files containing estimated road traffic flows, percentage of heavy vehicles, posted speed limits, noise barriers and areas considered as urban canyons for the period 1975–2010. (GZ) [file pone.0155328.s002.gz › readme.txt]

The dataset contains three shape-files. All coordinates are in the
Swedish reference system SWEREF 99 TM (EPSG 3006).

https://trac.osgeo.org/gdal/wiki/UserDocs/Shapefiles
http://spatialreference.org/ref/epsg/3006/

- road_traffic_flow.shp

Point layer with traffic flow per 24 hours for every five years from
1975 to 2010 in the attributes named QXXXX. Every point corresponds to
a line source section of length 10 m. TP is the percentage of heavy
traffic, and V the posted speed limit in km/h.

- noise_barriers.shp

Line layer with noise barriers. MEANHEIGHT is the mean height above
ground and CONS_YEAR is the first year (with five year resolution)
when the barrier is in use.

- gbg_uc_sweref99.shp

Polygon layer indicating areas where the city structure is of the
urban canyon type, i.e. more or less continuous building facades on
both sides of the roads.

Gothenburg 2016-03-30
