# Supplementary material for: Road Traffic Noise Exposure in Gothenburg 1975–2010
Source: PLoS One. 2016 May 12;11(5):e0155328. doi: 10.1371/journal.pone.0155328 (PMC4865157; doi:10.1371/journal.pone.0155328)
Supplement: S1 Dataset — Shape files containing estimated road traffic flows, percentage of heavy vehicles, posted speed limits, noise barriers and areas considered as urban canyons for the period 1975–2010. (GZ) [file pone.0155328.s002.gz › road_traffic_flow.cpg]

latin1
